# Supplementary material for: Bile acid receptor agonists in primary biliary cholangitis: Regulation of the cholangiocyte secretome and downstream T cell differentiation
Source: FASEB Bioadv. 2019 Apr 22;1(5):332–43. doi: 10.1096/fba.2018-00046 (PMC6996327; doi:10.1096/fba.2018-00046)
Supplement: Supplementary file 1 [file FBA2-1-332-s001.zip]

Archive with 7 entries (7 files):
- fba21044-sup-0001-FigS1.jpg
- fba21044-sup-0002-FigS2.jpg
- fba21044-sup-0003-FigS3.jpg
- fba21044-sup-0004-FigS4.jpg
- fba21044-sup-0005-FigS5.jpg
- fba21044-sup-0006-FigS6.jpg
- fba21044-sup-0007-FigS7.jpg
